# Supplementary material for: UV-Triggered Drug Release from Mesoporous Titanium Nanoparticles Loaded with Berberine Hydrochloride: Enhanced Antibacterial Activity
Source: Molecules. 2024 Apr 3;29(7):1607. doi: 10.3390/molecules29071607 (PMC11013668; doi:10.3390/molecules29071607)
Supplement: Supplementary file 1 [file molecules-29-01607-s001.zip]

Archive with 1 entries (1 files):
- molecules-2936832-supplementary.pdf
